# Supplementary material for: Association of SO2-Generating Pads before Packaging and during Cold Storage to Extend the Conservation of ‘Italia’ Table Grapes
Source: Plants (Basel). 2024 Oct 9;13(19):2827. doi: 10.3390/plants13192827 (PMC11479104; doi:10.3390/plants13192827)
Supplement: Supplementary file 1 [file plants-13-02827-s001.zip]

Archive with 1 entries (1 files):
- plants-3237738-supplementary.pdf
